# Supplementary material for: Educational differentials in the realisation of fertility intentions: Is sub-Saharan Africa different?
Source: PLoS One. 2019 Jul 18;14(7):e0219736. doi: 10.1371/journal.pone.0219736 (PMC6638943; doi:10.1371/journal.pone.0219736)
Supplement: S2 Table — (XLSX) [file pone.0219736.s002.xlsx]

## Sheet: Sheet1
Country	Level of education	% overachieving	% equalling	% underachieving
Burkina Faso	No education	37	27	36
Burkina Faso	Primary	33	32	35
Burkina Faso	Secondary/Higher	28	41	31
Benin	No education	38	19	43
Benin	Primary	39	25	36
Benin	Secondary/Higher	28	31	41
Congo Demogratic Republic	No education	27	21	52
Congo Demogratic Republic	Primary	30	23	47
Congo Demogratic Republic	Secondary/Higher	30	20	50
Congo	No education	17	27	56
Congo	Primary	21	31	48
Congo	Secondary/Higher	15	28	57
Cote d'Ivoire	No education	27	27	45
Cote d'Ivoire	Primary	29	23	48
Cote d'Ivoire	Secondary/Higher	17	20	62
Cameroon	No education	28	30	43
Cameroon	Primary	26	26	48
Cameroon	Secondary/Higher	24	22	55
Gabon	No education	26	26	49
Gabon	Primary	27	19	54
Gabon	Secondary/Higher	23	24	54
Ghana	No education	32	26	42
Ghana	Primary	37	23	41
Ghana	Secondary/Higher	25	26	49
Guinea	No education	25	33	42
Guinea	Primary	30	29	40
Guinea	Secondary/Higher	19	32	49
Liberia	No education	39	21	41
Liberia	Primary	34	20	46
Liberia	Secondary/Higher	35	19	45
Mali	No education	33	20	47
Mali	Primary	39	16	45
Mali	Secondary/Higher	30	28	42
Nigeria	No education	19	27	54
Nigeria	Primary	27	32	41
Nigeria	Secondary/Higher	24	32	44
Niger	No education	14	22	64
Niger	Primary	19	22	59
Niger	Secondary/Higher	9	21	71
Sierra Leone	No education	32	26	42
Sierra Leone	Primary	38	23	39
Sierra Leone	Secondary/Higher	25	30	44
Senegal	No education	28	40	32
Senegal	Primary	20	35	45
Senegal	Secondary/Higher	18	32	50
Sao Tome and Principe	No education	54	25	21
Sao Tome and Principe	Primary	63	16	21
Sao Tome and Principe	Secondary/Higher	39	31	30
Chad	No education	17	37	46
Chad	Primary	16	44	41
Chad	Secondary/Higher	27	29	44
Togo	No education	36	28	36
Togo	Primary	37	26	37
Togo	Secondary/Higher	21	26	52
Burundi	No education	71	15	15
Burundi	Primary	71	15	15
Burundi	Secondary/Higher	28	41	31
Ethiopia	No education	41	32	27
Ethiopia	Primary	37	34	29
Ethiopia	Secondary/Higher	17	11	72
Kenya	No education	14	68	18
Kenya	Primary	24	66	10
Kenya	Secondary/Higher	20	67	13
Comoros	No education	26	31	43
Comoros	Primary	25	35	40
Comoros	Secondary/Higher	16	40	45
Lesotho	No education	41	23	36
Lesotho	Primary	45	21	34
Lesotho	Secondary/Higher	36	20	44
Madagascar	No education	29	30	42
Madagascar	Primary	34	33	33
Madagascar	Secondary/Higher	29	34	36
Malawi	No education	49	27	24
Malawi	Primary	54	23	23
Malawi	Secondary/Higher	35	35	30
Mozambique	No education	26	16	58
Mozambique	Primary	31	20	49
Mozambique	Secondary/Higher	28	20	53
Namibia	No education	36	26	38
Namibia	Primary	38	21	40
Namibia	Secondary/Higher	22	27	51
Rwanda	No education	63	15	22
Rwanda	Primary	60	17	23
Rwanda	Secondary/Higher	41	25	34
Swaziland	No education	67	13	20
Swaziland	Primary	68	11	20
Swaziland	Secondary/Higher	63	19	18
Tanzania	No education	28	28	43
Tanzania	Primary	37	23	40
Tanzania	Secondary/Higher	24	27	49
Uganda	No education	44	20	35
Uganda	Primary	51	21	28
Uganda	Secondary/Higher	52	20	28
Zambia	No education	36	32	33
Zambia	Primary	42	25	33
Zambia	Secondary/Higher	30	25	45
Zimbabwe	No education	28	22	50
Zimbabwe	Primary	29	23	47
Zimbabwe	Secondary/Higher	20	24	55
Bolivia	No education	75	15	10
Bolivia	Primary	70	18	12
Bolivia	Secondary/Higher	42	27	31
Colombia	No education	51	25	24
Colombia	Primary	44	31	24
Colombia	Secondary/Higher	31	38	32
Dominican Republic	No education	35	30	35
Dominican Republic	Primary	36	32	32
Dominican Republic	Secondary/Higher	20	40	40
Guyana	No education	47	38	15
Guyana	Primary	34	35	31
Guyana	Secondary/Higher	32	34	34
Honduras	No education	49	25	26
Honduras	Primary	45	29	26
Honduras	Secondary/Higher	31	37	32
Haiti	No education	71	14	15
Haiti	Primary	63	16	21
Haiti	Secondary/Higher	35	26	39
	No education	69	18	13
	Primary	62	20	18
	Secondary/Higher	40	30	31
Azerbaijan	No education	55	33	12
Azerbaijan	Primary	37	27	36
Azerbaijan	Secondary/Higher	27	42	30
Bangladesh	No education	68	24	8
Bangladesh	Primary	68	26	7
Bangladesh	Secondary/Higher	58	31	12
India	No education	68	25	8
India	Primary	63	28	9
India	Secondary/Higher	49	40	11
Indonesia	No education	25	53	22
Indonesia	Primary	31	51	18
Indonesia	Secondary/Higher	30	47	23
Jordan	No education	61	15	23
Jordan	Primary	50	27	23
Jordan	Secondary/Higher	51	25	25
Cambodia	No education	38	31	32
Cambodia	Primary	32	36	32
Cambodia	Secondary/Higher	23	37	41
Kyrgyz Republic	No education	0	0	100
Kyrgyz Republic	Primary	83	17	0
Kyrgyz Republic	Secondary/Higher	16	32	52
Maldives	No education	31	57	12
Maldives	Primary	32	47	21
Maldives	Secondary/Higher	18	50	32
Nepal	No education	74	20	6
Nepal	Primary	69	27	5
Nepal	Secondary/Higher	53	35	11
Philippines	No education	50	23	26
Philippines	Primary	50	29	21
Philippines	Secondary/Higher	40	32	28
Pakistan	No education	55	25	20
Pakistan	Primary	53	29	18
Pakistan	Secondary/Higher	47	35	18
Tajikistan	No education	19	59	22
Tajikistan	Primary	22	40	38
Tajikistan	Secondary/Higher	36	34	30
Timor-Leste	No education	27	34	39
Timor-Leste	Primary	28	43	29
Timor-Leste	Secondary/Higher	25	43	32
Turkey	No education	33	61	5
Turkey	Primary	28	63	9
Turkey	Secondary/Higher	14	76	11
